# Supplementary material for: Clinical and Genetic Tumor Characteristics of Responding and Non-Responding Patients to PD-1 Inhibition in Hepatocellular Carcinoma
Source: Cancers (Basel). 2020 Dec 18;12(12):3830. doi: 10.3390/cancers12123830 (PMC7766321; doi:10.3390/cancers12123830)
Supplement: Supplementary file 1 [file cancers-12-03830-s001.zip]

Archive with 3 entries (2 files):
- supp/
- supp/Figure S1_colour_image.jpg
- supp/Supplementary_Table 1.pdf
